# Supplementary material for: Sero-Monitoring of Horses Demonstrates the Equivac® HeV Hendra Virus Vaccine to Be Highly Effective in Inducing Neutralising Antibody Titres
Source: Vaccines (Basel). 2021 Jul 2;9(7):731. doi: 10.3390/vaccines9070731 (PMC8310234; doi:10.3390/vaccines9070731)
Supplement: Supplementary file 1 [file vaccines-09-00731-s001.zip]

Archive with 1 entries (1 files):
- vaccines-1230526-supplementary.pdf
